# Supplementary material for: Nurses' Perceptions and Experiences of Unethical Pro-Organizational Behavior: A Descriptive Qualitative Study
Source: J Nurs Manag. 2025 Jul 23;2025:9948969. doi: 10.1155/jonm/9948969 (PMC12310324; doi:10.1155/jonm/9948969)
Supplement: Supporting Information — Additional supporting information can be found online in the Supporting Information section. [file 9948969.f1.xlsx]

## Sheet: Sheet1
Themes	Sub-themes	Codes	Representative quotes
Nurses’ ambivalent attitudes toward UPB	Beliefs about the benefits of UPB	Maintaining the organization's reputation	N8: “The third one is the hospital reputation aspect because once you have an accident, all the other patients may not want to come to this hospital.”
		Reducing disputes	N12: “Not everything is told to the patient's family; some minor issues are not always told about because it is about avoiding an unnecessary dispute.”
		Reduced compensation	N8: “The second thing that might be able to reduce some of the problems in terms of compensation is the monetary aspect.”
		Helping organizations make a profit	N1: “There may be times when employees are asked to save supplies or medications to be more profitable.”
		Upholding the interests of coworkers	N14: “The purpose of one is to defend a coworker from being held accountable.”
		Maintaining interpersonal relationships	N2: “Another benefit is that the pharmacy knows that you have helped him to avoid such trouble and that it will be easier for you to go to the pharmacy in the future to get things done so that the relationship between you and your coworkers will be better.”
		Avoid being penalized yourself	N7: “Maybe all the so-called good outcomes were more towards private interests more, like at the time he felt he wasn't being criticized, he wasn't being punished, or that the two people might have had a better relationship privately.”
		Reducing psychological stress	N5: “In the short term, such an act is not psychologically stressful for oneself.”
		Reducing hassle	N3: “If I do not, there will be more trouble.”
		Build a good image for yourself	N14: “If it is good for you, then you want to be trusted by others, you want to be trusted by your leaders, and then you can make a good image of yourself.”
		Maintaining the nurse's role status	N14: “The good outcomes, if you will, are definitely good for maintaining relationships between colleagues, good for maintaining the status of our nursing role in the hospital, and then good for the nurse-patient relationship, those are the benefits.”
		Maintaining the nurse-patient relationship	N14: “The good outcomes, if you will, are definitely good for maintaining relationships between colleagues, good for maintaining the status of our nursing role in the hospital, and then good for the nurse-patient relationship, those are the benefits.”
		Giving patients more attention	N12: “If you did not do an excellent job caring for the patient, you would certainly be more attentive to him later on as well... We will just be more meticulous in caring for him, which will lead to a quicker improvement.”
		Improving the quality of care	N11: “If this incident had been reported to the hospital as an adverse event, the entire department would have conducted nursing rounds in response to this incident, and the nursing rounds would have been another wake-up call to standardize these behaviors in the department, which would have helped to improve the quality of care.”
		Safeguarding multiple interests	N2: “For example, an open indwelling needle is not disposed of in time, and so on, to save on consumables; one is to save on the patient’s expenses, and the other is to save on the department’s expenses.”
	Beliefs about the harms of UPB	Affecting rest	N3: “I think it is just that if that thing is not taken care of, things carry over from work into my life, and it affects the mood of my life, and then another thing is that you cannot be very relaxed and rest on your breaks, and you are mentally in a tight spot.”
		Psychological torture	N3: “I think it is just that if that thing is not taken care of, things carry over from work into my life, and it affects the mood of my life, and then another thing is that you cannot be very relaxed and rest on your breaks, and you are mentally in a tight spot.”
		Produce a fluke mind	N8: “If nothing is wrong with this patient, you might have a fluke mind and not report it the next time it happens.”
		Will be criticized	N1: “It will end badly; the department head will criticize you, and then you will have to be criticized by the nursing department, and your bonus and performance will be deducted.”
		Deduct performance and bonus	N1: “It will end badly; the department head will criticize you, and then you will have to be criticized by the nursing department, and your bonus and performance will be deducted.”
		Adding extra work	N10: “Now, call the mayor's hotline more and more, a little problem, immediately call the mayor's hotline, and then the whole hospital leadership, including the dean of the nursing department all collectively come to check you... I think This is a bad influence, as it increases unnecessary work in the department.”
		Couldn't work in nursing	N3: “Bad results include giving me disciplinary action, and maybe not being able to work in the industry for the rest of my life, or going to jail.”
		Go to jail	N3: “Bad results include giving me disciplinary action, and maybe not being able to work in the industry for the rest of my life, or going to jail.”
		Influencing patients' medical decisions	N2: “Let us say there is a patient everyone knows who is hard to get along with, which affects his medical decisions. Some of the stuff is there to deal with him rather than considering him out of what is good for him.”
		Delayed treatment of patients	N10: “The worst thing that can happen is physical harm to the patient, right? Prolonging the patient’s treatment cycle and increasing hospitalization costs are all possible.”
		Violation of patients' interests	N10: “The worst thing that can happen is physical harm to the patient, right? Prolonging the patient’s treatment cycle and increasing hospitalization costs are all possible.”
		Leads to psychological problems for patients	N13: “For the patient this behavior may cause the patient to contract other bacterial viruses, or it may have some severe effects on the patient's prognosis, finances, or psyche, and that is a severe consequence.”
		Reduced job satisfaction	N14: “If a coworker makes repeated mistakes, there is a loss of trust in that person, and then there is also a lack of confidence in handing over patients... It is something that can affect job satisfaction.”
		Reduced trust	N14: “If a coworker makes repeated mistakes, there is a loss of trust in that person, and then there is also a lack of confidence in handing over patients... It is something that can affect job satisfaction.”
		Disorganized management	N4: “If you develop this habit of so-called convenience for others, it will be very messy at the back, and the management will become more and more chaotic.”
		Damage to the organization's reputation	N13: “Suppose this kind of thing ends up being exposed. In that case, both the department and the hospital will be subjected to public pressure from the community, some criticism, accusations, and suspicions, which will affect the reputation of the department and the hospital.”
		Long-term damage to organizations	N5: “In the short term, it is not a negative for me, but in the long term, it is a negative for the organization, and it is a negative thing for the patients.”
Multiple social pressures on UPB decision-making	Influence of organization	Organization's provisions	N1: “For unethical pro-organizational behavior, since the organization has told you not to do that, I think it should not be done.”
	Influence of leadership	Leadership perceptions and requirements	N1: “This kind of coworker will not significantly influence me; the main thing is that the leader gives the word; for me, if the leader gives the word, I will listen a little bit.”
	Influence of coworkers	Influence of coworkers	N9: “Coworkers influence each other because everyone thinks he is doing it, so why shouldn’t I? It is all the same.”
Factors influencing UPB implementation	Facilitating factors for UPB implementation	Identification with hospitals	N2: “A higher seniority nurse, for example, may take the interests of the hospital and the hospital's advancement as his own. He will have that sense of identification that maintaining the interests and prospects of the hospital is maintaining his prospects.”
		Sense of collective honor	N9: “Anyway, that means that because you work in that place, you must love your organization, you must love your section... You definitely still maintain your collective, that sense of collective honor is definitely still there.”
		To maintain the reputation of the department and the hospital	N2: “This is also to maintain the reputation of the hospital and the department. Otherwise, people feel that our hospital and department are untrustworthy. I have met old and old ladies before, saying how you, as a so-and-so hospital, can make such a low-level mistake.”
		In the interest of the department and the hospital	N1: “I think they kept this under wraps to protect the department's interests, or even the hospital as a whole.”
		Good relationship with coworkers	N1: “Most of the time, I think people are helping this coworker because they are good with him.”
		In defense of a coworkers' interests	N1: “After all, you must continue working in this place, and if you affect other people's interests because of yourself, it may be challenging to stay on in the future. In such a situation, one might commit such behavior.”
		Self-interest considerations	N1: “Because I'm just the most junior nurse, that is, if you say I do something unethical for the sake of this collective, I think it is tough to have that opportunity... It would more likely be out of self-interest.”
		Don't want to be fined.	N14: “If there are fines for nursing errors, surely people do not want to be fined or have their performance or their future promotions affected. People do not want many nursing faults exposed.”
		Nurses and hospitals have the same interests	N12: “It is more relevant to everyone's interests; if your hospital develops well, your department can develop well. Then, people can earn more and have more stable jobs. Moreover, with the current employment environment, people worry more about unemployment.”
		Fear of losing one's job	N12: “It is more relevant to everyone's interests; if your hospital develops well, your department can develop well. Then, people can earn more and have more stable jobs. Moreover, with the current employment environment, people worry more about unemployment.”
		Strong face-saving outlook	N12: “Some good face, for example, he may not have done too well in his class whatsoever, he is afraid to say it later, people think he didn't do things well, he chooses to hide it.”
		High future concerns	N2: “A higher seniority nurse, for example, may take the interests of the hospital and the hospital's advancement as his own. He will have that sense of identification that maintaining the interests and prospects of the hospital is maintaining his prospects.”
		Lack of responsibility	N13: “I think one of the first things is the lack of responsibility on the part of the nurses, the lack of professionalism, the kind of laziness of the nurses, and then the lack of appreciation for the potential consequences of this kind of thing.”
		Lack of professional quality	N13: “I think one of the first things is the lack of responsibility on the part of the nurses, the lack of professionalism, the kind of laziness of the nurses, and then the lack of appreciation for the potential consequences of this kind of thing.”
		Low awareness of UPB	N13: “I think one of the first things is the lack of responsibility on the part of the nurses, the lack of professionalism, the kind of laziness of the nurses, and then the lack of appreciation for the potential consequences of this kind of thing.”
		Insufficient leadership perception	N11: “Then, there are the words about the attitude of the head nurse of the unit towards this. If he is strict about this, the department will also be doing better in this area. If the leader acquiesces to the existence of your situation, there is a possibility that it will also increase your chances of making a mistake.”
		Leadership's inclusive attitude toward the behavior	N11: “Then, there are the words about the attitude of the head nurse of the unit towards this. If he is strict about this, the department will also be doing better in this area. If the leader acquiesces to the existence of your situation, there is a possibility that it will also increase your chances of making a mistake.”
		Leadership requirements	N7: “If the leader praises the nurse for being a good cost saver, it will encourage this behavior, including the behavior of the whole team.”
		Coworker's UPB	N3: “If I saw a colleague doing this kind of behavior as if it was the best way to reduce losses, I might follow this kind of example.”
		Harboring among coworkers	N9: “Anyway, when I'm in quality control now, I'm harboring a lot. Because I think it's hard for everyone. Wouldn't give anyone a hard time if they didn't make a mistake of principle.”
		Influenced by the entire department	N6: “You know that is often not right, but maybe the whole department is like that... In order to fit in and then maybe slowly assimilate.”
		Managers' overly harsh management style	N12: “And then the other thing is that as a manager... Some things still need to be a management method. You can't just scold him for anything, which would give the nurse a sense that I'm afraid of being scolded by you, and then I'll hide this.”
		Management measures not effectively implemented	N6: “Most of the management will still emphasize to you those... However, he doesn't have any specific measures. As long as you don't have a significant impact, there are no specific measures to interfere with you. In theory, they just emphasize the norms and so on, but I don't think they're enforced in practice.”
		Performance pressures on departments	N2: “There are so few things that you can charge for in this healthcare environment now. You used to be able to charge for general care specialties or pulling out urinary catheters and all of that, but now it's all gone.”
		Heavy workload	N9: “No one cares that much when the workload is so heavy; there is no way around it. No one cares about that much when they are so busy.”
		Mismatch of medical resources	N2: “If there's a time rush or you don't have enough medical resources, then you must give up a certain amount of benefits to keep you doing this work or do it more efficiently and quickly.”
		Cumbersome process for handling adverse events	N10: “Adverse event reporting involves writing an event and then doing a PPT, but the whole hospital holds a general meeting and reports the reasons. And then after 3 months, 6 months, and a year to pay a return visit, but also to write information. The whole process is very complicated on that one small thing; he dragged you throughout the year, and maybe many people are reluctant.”
		Lack of patient understanding of nursing care	N5: “The patient will not be communicated with because of her limited medical knowledge. She may not quite understand why she is infusing glucose water when, in fact, there is not a single problem with her blood sugar.”
		Tension between nurses and patients	N5: “The nurse-patient relationship is too tense nowadays, and once you communicate with her when something comes up that he can't understand, she may have a heated conflict with you.”
		Tensions between doctors and nurses	N5: “Nowadays, doctors and nurses don't always have a good relationship either; if something happens, she will not be on your side to help you explain, but she will accuse you of wrongdoing, which will push us to hide a lot of these minor incidents of errors, just because we don't want this kind of thing to be known by the doctors or the patients.”
	Barrier factors for UPB implementation	Rigorous quality control	N11: “If a teacher in charge of quality control comes one day, all kinds of operations will be standardized.”
		Institutional norms	N3: “Unless the department expressly forbids it from being done, I do not do it.”
		Under a lot of supervision	N2: “Nowadays, there is much emphasis on medical anti-corruption, and there is better supervision in all aspects. There are many ways to report, so it is subject to the supervision of people in many aspects.”
		Mechanisms to encourage reporting	N5: "At the hospital level, he encourages reporting, and only after reporting can he identify some of the holes in the duty process, do further checking and filling in, and assist you in doing these things better. The incentives will also reduce the occurrence of these behaviors."
		Good ward managers	N5: "The nurse manager will help us from top to bottom with her resources, and most of our problems are reported to the nurse manager... So, having an excellent ward manager is a great thing."
		Enhancing risk awareness	N7: "Then, there is risk awareness, which I think is very important. We regularly ask the nurses to share some of the adverse events they have experienced, and we talk to our young teachers as if we were chatting... Then, he will realize it is terrifying not to have a good observation... This way, the risk awareness will increase a little bit."
		Ethics-related education received at school	N2: "I probably do not know if other professions would have had it when I was in school, but we would have been educated on nursing ethics."
		Self-improvement of professional ethics	N5: "Barrier factors are certainly basic professional ethics; after all, I have also read for so many years that you are a clinical instructor, and of course, you should give others an example."
		Stick to the bottom line	N9: "Since you chose the nursing profession, I believe that everyone with that kind of bottom line in his heart will not do unethical things. Unregulated things will undoubtedly do, but unethical ones will not."
		Strong sense of professional well-being	N9: "I think sometimes professional happiness is strong... A patient's trust in you is very fulfilling, and you'll want to provide her with good care."
		Lack of a sense of belonging	N1: "It is hard for you to say you will do something this unethical for the organization if you do not have any sense of belonging to the collective."
Complexity of UPB’s behavior intentions	Stick to principles and resist UPB	Stick to your principles.	N12: "A matter of principle must not be committed, and if a matter of principle is committed, he must be reminded of the need to rectify the situation and then come with him to make amends."
		Stopping the UPB of others	N12: "A matter of principle must not be committed, and if a matter of principle is committed, he must be reminded of the need to rectify the situation and then come with him to make amends."
	Obedience to rules and authority	Follow the default rules of the department	N6: "Most cases will probably operate with the default rules of that departmant because of interpersonal relationships or because they want to get along better in that section."
		Listening to leadership	N8: "Anything I can't handle I will ask the team leader because the team leader is more experienced, and then the team leader will also make a judgment. If the team leader thinks the matter is okay and will not affect the patient, we may be prepared to solve the problem internally."
	Consideration of interests and flexible decision-making	Won't take UPB if it's risky	N3: “I would probably be less likely to take this approach if I predicted there would still be a risk if I handled it this way.”
		Doesn't rule out bad behavior.	N2: "If when your self is in a certain predicament and then you happen to have such a chance to make a mistake that will solve your predicament, chances are you will make a mistake. That's all I can say. It may not rule out committing some infractions, or continuing to commit bad behaviors while knowing such bad situations."
		No impact on the patient will take UPB	N14: "If it's very minor and there's no damage to the patient and no consequences, I think it can be dealt with internally."
		No behavior if it affects the patient	N5: “If the consequences are severe, this behavior will be prevented. Indeed, the safety and value of the patient’s life come first.”
		Won't stop coworkers' UPB	N2: "There is no stopping coworkers from this behavior because we don't know from what standpoint to stop them."
UPB in clinical contexts	Concealment of negative information	Concealment of medical malpractice in order to protect the interests of the organization	N9: “If there is an adverse event in the department, you must not say anything about it for the organization's reputation.”
		Helping coworkers to conceal errors	N2: "I think there's a lot of that in nursing... I've noticed it a couple of times now, and the pharmacy does not know if it's due to slacking off on the job, being careless, or just being too busy. Whatever the motivation, he gives people the wrong medication... But I didn't tell the patient; I just made up an excuse and changed it back for him anyway... This one amounted to helping his pharmacy…
	Violation of behavioral norms	Violation of the operation specification in order to save costs in the department	N11: “Someone told me that the needleless connector for infusion in their department costs money. However, they can’t charge for it, so they use the heparin cap to insert it. Patients are all chemotherapy patients, and there are many chemotherapy drugs, so it’s very easy for them to leak.”
		To avoid penalizing the department for violating the operation specification	N12: "We sometimes encounter, for example, when the leader comes to inspect, I may find that the hand sanitizer is outdated, but I can't change it in time, so I quickly change the time... It prevents the department from getting demerits, but we can't guarantee the sanitizer's effectiveness... It would have had some effect on the patients."
		Tampering with nursing paperwork to avoid penalizing the department	N6: "Let's say that at the time of the assessment, we didn't recognize the risk of his pressure ulcer... And then maybe a pressure ulcer occurred in the department, which should be considered an adverse event... Often, like this, they'll underreport it or amend the previous record."
Nurses’ recommendations for managing UPB	Strengthening system construction	Rigorous quality control	N11: "If a teacher in charge of quality control comes one day, all operations will be standardized."
		Institutional constraints	N3: "Organizations cannot lack management; it is because of those rules and regulations that they can be better bound to. You are a good organization. You need to develop some rules and regulations to manage; without these, things can not be developed in the long run."
		Encourage reporting of UPB and establish strict criteria for rewards and penalties	N13: “This is definitely something that encourages whistle-blowing. First, management should set strict reward and punishment standards. Let everyone see this kind of thing happen after the attitude, and then the following talent will not take the risk.”
		Effective implementation of the systems	N15: "The second is to implement. Implementing the word is easy, but doing it is difficult... Every month, we do quality control, but some problems repeatedly exist. To be honest, the reason is that we do not pay attention to it."
		Strengthening morality	N5: "Regarding ethical behavior, I have just mentioned that new nurses should strengthen this aspect of ethical preaching."
		Increase in relevant training	N9: “I think the first thing is to have this awareness in the minds of the teachers in the clinic. First, let us know that this is an unregulated unethical behavior.”
	Providing multifaceted support	Providing solutions	N3: "I wish they had given me the solution and helped me out straight away and finally reduced the big problem to a small one."
		Ensuring adequate human resources	N11: “The first one is to have enough human resources so that when you reach a certain bed care ratio, you can take your time to do these things. This will prevent you from having too many things to do, and you will not be able to do them well in all areas.”
		Solving consumable problems	N6: "The main thing is to solve this problem of consumables... If you're wasting tens of dollars on one patient, people can't make any money... So there are those kinds of teachers who will just sterilize and use them in order to save costs for the department and the patient as well."
		Less stringent treatment measures	N5: “Encourage them to report the problem, then give them some less stringent measures from the manager... So that they don’t carry the ideological burden... That’s all we can do.”
		Avoid Blind Criticism	N12: "Then the other one is as a manager itself... Can't say it's anything you're just going to scold him, this will make the nurse have a kind of I'm afraid of being scolded by you, so I say I hide this thing from you, but it should be on the one hand to teach him how to do it correctly... And then we will correct this thing together, otherwise a very small thing to hide... It can lead to more s…
		Teach by example	N12: "On the one hand, for example, when a nurse first comes in... We other nurses and our administrators have to give him the right message about what is okay to do and what is not okay to do, which is equivalent to teaching by example."
